# Supplementary material for: GhASHH1.A and GhASHH2.A Improve Tolerance to High and Low Temperatures and Accelerate the Flowering Response to Temperature in Upland Cotton (Gossypium hirsutum)
Source: Int J Mol Sci. 2024 Oct 21;25(20):11321. doi: 10.3390/ijms252011321 (PMC11508336; doi:10.3390/ijms252011321)
Supplement: Supplementary file 1 [file ijms-25-11321-s001.zip]

Archive with 3 entries (3 files):
- Table s2.xlsx
- Table s1.xlsx
- Supplement.pdf
