# Supplementary material for: GhASHH1.A and GhASHH2.A Improve Tolerance to High and Low Temperatures and Accelerate the Flowering Response to Temperature in Upland Cotton (Gossypium hirsutum)
Source: Int J Mol Sci. 2024 Oct 21;25(20):11321. doi: 10.3390/ijms252011321 (PMC11508336; doi:10.3390/ijms252011321)
Supplement: Supplementary file 1 [file ijms-25-11321-s001.zip › Table s2.xlsx]

## Sheet: Sheet1
specie	gene ID	rename
Arabidopsis thaliana	AT1G76710.1	AtASHH1
	AT1G77300.1	AtASHH2
	AT4G30860.1	AtASHR3
	AT3G59960.1	AtASHH3.A
	AT2G44150.1	AtASHH3.B
Gossypium hirsutum	GH_D06G1263.1	GhASHH1.A
	GH_A06G1250.1	GhASHH1.B
	GH_D02G0786.1	GhASHH2.A
	GH_A05G2379.1	GhASHH2.B
	GH_D05G2400.1	GhASHH2.C
	GH_D13G2338.1	GhASHR3.A
	GH_A13G2343.1	GhASHR3.B
	GH_D06G2123.1	GhASHH3.A
	GH_A06G2084.1	GhASHH3.B
Gossypium barbadense	Gobar.D06G132600|Gobar.D06G132600.1	GbASHH1.A
	Gobar.A06G120300|Gobar.A06G120300.1	GbASHH1.B
	Gobar.A02G076800|Gobar.A02G076800.1	GbASHH2.A
	Gobar.D02G089700|Gobar.D02G089700.1	GbASHH2.B
	Gobar.A05G246300|Gobar.A05G246300.1	GbASHH2.C
	Gobar.D05G249800|Gobar.D05G249800.1	GbASHH2.D
	Gobar.D13G241300|Gobar.D13G241300.1	GbASHR3.A
	Gobar.A13G226000|Gobar.A13G226000.1	GbASHR3.B
	Gobar.D06G223600|Gobar.D06G223600.1	GbASHH3.A
	Gobar.A06G196700|Gobar.A06G196700.1	GbASHH3.B
Gossypium arboreum	Ga06G1298.1	GaASHH1
	Ga03G0840.1	GaASHH2.A
	Ga05G2529.1	GaASHH2.B
	Ga13G2542.1	GaASHR3
	Ga06G2208.1	GaASHH3
Gossypium raimondii	Gorai.010G131600|Gorai.010G131600.1	GrASHH1
	Gorai.005G087500|Gorai.005G087500.1	GrASHH2.A
	Gorai.009G248900|Gorai.009G248900.1	GrASHH2.B
	Gorai.013G240900|Gorai.013G240900.1	GrASHR3
	Gorai.010G220300|Gorai.010G220300.1	GrASHH3
Theobroma cacao	Thecc.08G157600|Thecc.08G157600.1	TcASHH1
	Thecc.08G133300|Thecc.08G133300.1	TcASHH2
	Thecc.09G154800|Thecc.09G154800.1	TcASHR3
	Thecc.06G000400|Thecc.06G000400.1	TcASHH3
Glycine max	Glyma.20G168900|Glyma.20G168900_1	GmASHH1.A
	Glyma.10G222800|Glyma.10G222800.1	GmASHH1.B
	Glyma.06G117700|Glyma.06G117700.1	GmASHH2.A
	Glyma.04G245400|Glyma.04G245400.1	GmASHH2.B
	Glyma.06G223300|Glyma.06G223300.1	GmASHR3
	Glyma.16G207200|Glyma.16G207200.1	GmASHH3.A
	Glyma.09G156500|Glyma.09G156500.1	GmASHH3.B
Vitis vinifera	VIT_218s0072g00210|VIT_218s0072g00210.1	VvASHH1.A
	VIT_218s0072g00220|VIT_218s0072g00220.1	VvASHH1.B
	VIT_218s0072g00200|VIT_218s0072g00200.1	VvASHH1.C
	VIT_218s0001g01700|VIT_218s0001g01700.1	VvASHH2
	VIT_211s0037g00880|VIT_211s0037g00880.1	VvASHR3
	VIT_216s0039g00740|VIT_216s0039g00740.1	VvASHH3
Brassica rapa	BraR500.07G352400|BraR500.07G352400.1	BrASHH1
	BraR500.07G356500|BraR500.07G356500.1	BrASHH2
	BraR500.08G172400|BraR500.08G172400.1	BrASHR3
	BraR500.03G364000|BraR500.03G364000.1	BrASHH3.A
	BraR500.05G322200|BraR500.05G322200.1	BrASHH3.B
	BraR500.07G193300|BraR500.07G193300.1	BrASHH3.C
	BraR500.09G409500|BraR500.09G409500.1	BrASHH3.D
Spinacia oleracea	Spov3_chr1.03417|Spov3_chr1.03417	SoASHH1
	Spov3_chr5.00413|Spov3_chr5.00413	SoASHH2
	Spov3_chr5.02826|Spov3_chr5.02826	SoASHR3
	Spov3_chr3.02352|Spov3_chr3.02352	SoASHH3
Medicago truncatula	Medtr1g098370|Medtr1g098370.1	MtASHH1.A
	Medtr1g098000|Medtr1g098000.1	MtASHH1.B
	Medtr3g088625|Medtr3g088625.1	MtASHH2
	Medtr6g059310|Medtr6g059310.1	MtASHH3
Daucus carota	DCAR_001155|DCAR_001155	DcASHH2.A
	DCAR_014368|DCAR_014368	DcASHH2.B
	DCAR_016658|DCAR_016658	DcASHH2.C
	DCAR_014798|DCAR_014798	DcASHR3.A
	DCAR_017928|DCAR_017928	DcASHR3.B
	DCAR_017925|DCAR_017925	DcASHR3.C
	DCAR_005463|DCAR_005463	DcASHH3
Fragaria vesca	gene11269-v2.0.a2-hybrid|gene11269-v2.0.a2-hybrid.t1	FvASHH2
	gene27657-v2.0.a2-hybrid|gene27657-v2.0.a2-hybrid.t1	FvASHR3
	gene35552-v2.0.a2-hybrid|gene35552-v2.0.a2-hybrid.t1	FvASHH3.A
	gene10167-v2.0.a2-hybrid|gene10167-v2.0.a2-hybrid.t1	FvASHH3.B
Chlamydomonas reinhardtii	Cre09.g392542_4532|Cre09.g392542_45321	CrASHH2
Ostreococcus lucimarinus	fgenesh1_pg.C_Chr_16000152|18587	OlASHH2
Marchantia polymorpha	Mapoly0036s0043|Mapoly0036s0043.1	MaASHH2.A
	Mapoly0009s0182|Mapoly0009s01821	MaASHH2.B
	Mapoly0192s0005|Mapoly0192s0005.1	MaASHH2.C
	Mapoly0045s0061|Mapoly0045s0061.1	MaASHR3
	Mapoly0005s0005|Mapoly0005s0005.1	MaASHH3
Physcomitrium patens	Pp3c1_33770|Pp3c1_33770V3.1	PpASHH2.A
	Pp3c2_12540|Pp3c2_12540V3.1	PpASHH2.B
	Pp3c2_35860|Pp3c2_35860V3.1	PpASHR3
	Pp3c4_29810|Pp3c4_29810V3.1	PpASHH3
Amaranthus hypochondriacus	AH003806|AH003806-RA	AhASHH1
	AH008643|AH008643-RA	AhASHH2
	AH014265|AH014265-RA	AhASHR3
Myagrum perfoliatum	Myper.0013s1151|Myper.0013s1151.1	MpASHH1
	Myper.0013s1093|Myper.0013s1093.1	MpASHH2
	Myper.0022s0175|Myper.0022s0175.1	MpASHR3
	Myper.0005s0472|Myper.0005s0472.1	MpASHH3.A
	Myper.0017s0632|Myper.0017s0632.1	MpASHH3.B
Selaginella moellendorffii	3415|3415	StASHH2
	110353|110353	StASHR3
Eucalyptus grandis	Eucgr.F02689|Eucgr.F02689.1	EgASHH1
	Eucgr.F03851|Eucgr.F03851.1	EgASHH2
	Eucgr.C01233|Eucgr.C01233.1	EgASHR3
	Eucgr.A00397|Eucgr.A00397.1	EgASHH3
Betula platyphylla	BPChr12G08244|BPChr12G08244	BpASHH1
	BPChr08G26737|BPChr08G26737	BpASHH2
	BPChr07G14128|BPChr07G14128	BpASHR3
Malus domestica	MD05G1031300|MD05G1031300	MdASHH2.A
	MD10G1032900|MD10G1032900	MdASHH2.B
	MD05G1031500|MD05G1031500	MdASHH1.A
	MD08G1159600|MD08G1159600	MdASHH2.C
	MD15G1133700|MD15G1133700	MdASHH2.D
	MD16G1258900|MD16G1258900	MdASHR3
	MD15G1141800|MD15G1141800	MdASHH3
Citrus sinensis	orange1.1g010495m.g|orange1.1g010495m	CsASHH1
	orange1.1g003828m.g|orange1.1g003828m	CsASHH2
	orange1.1g038692m.g|orange1.1g038692m	CsASHR3
	orange1.1g017646m.g|orange1.1g026129m	CsASHH3.A
	orange1.1g017646m.g|orange1.1g019476m	CsASHH3.B
	orange1.1g017646m.g|orange1.1g018661m	CsASHH3.C
	orange1.1g017646m.g|orange1.1g017646m	CsASHH3.D
Setaria italica	Seita.7G098200|Seita.7G098200.1	SiASHH1
	Seita.1G192400|Seita.1G192400.1	SiASHH2
	Seita.6G164800|Seita.6G164800.1	SiASHR3.A
	Seita.1G229600|Seita.1G229600.1	SiASHR3.B
	Seita.1G229500|Seita.1G229500.1	SiASHR3.C
	Seita.2G170800|Seita.2G170800.1	SiASHH4
Panicum miliaceum	Pahal.7G149500|Pahal.7G149500.1	PaASHH1
	Pahal.1G265600|Pahal.1G265600.1	PaASHH2
	Pahal.6G218301|Pahal.6G218301.1	PaASHR3.A
	Pahal.1G303300|Pahal.1G303300.1	PaASHR3.B
	Pahal.2G221300|Pahal.2G221300.3	PaASHH4
Oryza sativa	LOC_Os04g34976|LOC_Os04g34976.2	OsASHH1
	LOC_Os02g34850|LOC_Os02g34850.1	OsASHH2
	LOC_Os08g34370|LOC_Os08g34370.1	OsASHR3.A
	LOC_Os02g39800|LOC_Os02g39800.1	OsASHR3.B
	LOC_Os09g13740|LOC_Os09g13740.1	OsASHH4
Triticum aestivum	TraesCS2A03G0751900|TraesCS2A03G0751900.1	TaASHH1.A
	TraesCS2D03G0695100|TraesCS2D03G0695100.1	TaASHH1.B
	TraesCS2A03G0013900|TraesCS2A03G0013900.1	TaASHH2.A
	TraesCS2D03G0013000|TraesCS2D03G0013000.1	TaASHH2.B
	TraesCS6A03G0601800|TraesCS6A03G0601800.1	TaASHR3.A
	TraesCS6B03G0732800|TraesCS6B03G0732800.1	TaASHR3.B
	TraesCS6D03G0505300|TraesCS6D03G0505300.1	TaASHR3.C
	TraesCS7B03G0949400|TraesCS7B03G0949400.1	TaASHH4.A
	TraesCS7A03G1101100|TraesCS7A03G1101100.1	TaASHH4.B
	TraesCS7D03G1050000|TraesCS7D03G1050000.1	TaASHH4.C
Amborella trichopoda	AmTrH2.11G092300|AmTrH2.11G092300.1	AmtASHH1
	AmTrH2.11G096700|AmTrH2.11G096700.1	AmtASHH2
	AmTrH2.12G100900|AmTrH2.12G100900.1	AmtASHR3
	AmTrH2.05G082400|AmTrH2.05G082400.1	AmtASHH3
Helianthus annuus	HanXRQChr08g0226091|HanXRQChr08g0226091	HaASHH2.A
	HanXRQChr05g0149781|HanXRQChr05g0149781	HaASHH2.B
	HanXRQChr12g0357821|HanXRQChr12g0357821	HaASHR3.A
	HanXRQChr12g0357941|HanXRQChr12g0357941	HaASHR3.B
	HanXRQChr03g0066001|HanXRQChr03g0066001	HaASHR3.C
	HanXRQChr14g0445711|HanXRQChr14g0445711	HaASHH3
