# Supplementary material for: GhASHH1.A and GhASHH2.A Improve Tolerance to High and Low Temperatures and Accelerate the Flowering Response to Temperature in Upland Cotton (Gossypium hirsutum)
Source: Int J Mol Sci. 2024 Oct 21;25(20):11321. doi: 10.3390/ijms252011321 (PMC11508336; doi:10.3390/ijms252011321)
Supplement: Supplementary file 1 [file ijms-25-11321-s001.zip › Table s1.xlsx]

## Sheet: qRT‒PCR primers
Primer name	Gene ID	Sequence (5' to 3')
ASHH1.A-F	GH_D06G1263.1	GAAGCGTCCTGCTCCAAACT
ASHH1.A-R		CGTGTCCTTCCGGTTCACAA
ASHH2.A-F	GH_D02G0786.1	GTGCTTGCAAAAGGTCTGGG
ASHH2.A-R		GCATCAGCAATTTCACCCCC
PIF7-F	GH_A07G0773.1	AAGCTGGTGCCAAATGCAAG
PIF7-R		CGGCCATGATCCGACCTAAA
FT-F	GH_A08G2605.1	TGTTGTTCCGGCAACTTGGA
FT-R		GTTAAAGTAAACCGCGGCCA
SOC1-F	GH_A11G0861.1	GCAGGCAAGTGACCTTCTCT
SOC1-R		TTCATAGGGCTTGCCTCTGG
SVP-F	GH_D12G0863.1	ATTGGGTTGAGCCGTGTGAT
SVP-R		GGTAACTTGTCTTGGGCCGT
ASHH1.B-F	GH_A06G1250.1	CGAAGCGTCCTGTTCCAAAC
ASHH1.B-R		CATTATTGCCTCCGTGCCCT
ASHH2.B-F	GH_A05G2379.1	AGAAAACCGGGGTGAAAGCA
ASHH2.B-R		ACAAGCCACGTGATCGTCAA
ASHH2.C-F	GH_D05G2400.1	GCTTCGCAGGTACTTGGACT
ASHH2.C-R		AAACGCCTGTGGGAGATGAG
ASHR3.A-F	GH_D13G2338.1	GGTGAGCCACTGACATACGA
ASHR3.A-R		CGGTTGAAGTTCTCCTGCGT
ASHR3.B-F	GH_A13G2343.1	TTGGACCAGAAGTGAGGTGC
ASHR3.B-R		TATGATGGCTAAGCAGGCGG
ASHH3-F	GH_D06G2123.1/GH_A06G2084.1	CTGCAGGCAAAAACTTGGGG
ASHH3-R		TGCTGAGAAGTTCCGACAGG

## Sheet: VIGS primers
Sequences of the primer pairs used in the VIGS experiment
Primer name	Sequence (5' to 3')
ASHH1.A-F	GTCTCGTGGCTTTCAGGAGG
ASHH1.A-R	CGGCATGCACTGTTACTTCG
ASHH2.A-F	TGGTTCACCTCATTGTCGGG
ASHH2.A-R	GGCAATTGTCACAGGCGAAG
